# Supplementary material for: Benzo[d]oxazoles from Anilides by N-Deprotonation–O-SNAr Cyclization
Source: Molecules. 2024 Sep 12;29(18):4322. doi: 10.3390/molecules29184322 (PMC11434243; doi:10.3390/molecules29184322)
Supplement: Supplementary file 1 [file molecules-29-04322-s001.zip]

Archive with 1 entries (1 files):
- molecules-3200260-supplementary.pdf
